# Supplementary material for: A microRNA expression signature in infant t(4;11) KMT2A::AFF1+ BCP‐ALL uncovers novel therapeutic targets
Source: Hemasphere. 2026 Apr 23;10(4):e70353. doi: 10.1002/hem3.70353 (PMC13103725; doi:10.1002/hem3.70353)
Supplement: Supplementary file 8 — Supporting Information. [file HEM3-10-e70353-s005.xlsx]

## Sheet: Feuil1
Supplemental Table 1. Overlap between the commonly deregulated 2748 genes in human KMT2A::AFF1+ leukemic blasts vs normal cells (GSE79450 and GSE79533) with miR-194 predicted target genes
MiR-194 predicted targets	Common between two datasets	GSE79450 (infant), BLAST/Normal, adjusted p-value < 0.05	GSE79533 (pediatric), BLAST/NORMAL, adjusted p-value < 0.05	Probe ID	TS-Human	TS-Mouse	PT-Human	PT-Mouse	Available drugs in the clinic?
ACHE	Y	UP	DOWN	205377_s_at (and 205378_s_at)	x	x
AKT2	Y	UP	DOWN	203808_at	x	x
CA5B	Y	UP	UP	207129_at	x	x			acetazolamide, sulthiame, ethoxzolamide
CAMK2G	Y	DOWN	DOWN	212757_s_at	x	x	x
CASK	Y	DOWN	DOWN	207620_s_at	x	x
CDK19	Y	UP	DOWN	211706_s_at			x	x
CLASP1	Y	DOWN	DOWN	212752_at	x	x	x
CTDSPL2	Y	DOWN	UP	223270_at	x	x
CXCL3	Y	DOWN	DOWN	207850_at	x	x
DCUN1D5	Y	DOWN	UP	239425_at	x	x	x	x
DNMT3A	Y	DOWN	UP	218457_s_at	x	x	x	x
DR1	Y	UP	DOWN	207654_x_at			x	x
E2F3	Y	DOWN	DOWN	203693_s_at (and 203692_s_at)	x	x	x
EYA4	Y	UP	UP	238877_at	x	x	x		not available
FGFR3	Y	UP	UP	204379_s_at	x	x	x		erdafitinib (Balversa)
FXR1	Y	UP	UP	201637_s_at	x	x			in development
HELZ	Y	DOWN	UP	225910_at and 203674_at	x	x
HOOK3	Y	UP	UP	224359_s_at	x	x	x		not available
IGF1R	Y	DOWN	DOWN	203628_at	x	x
ITPKB	Y	DOWN	DOWN	203723_at	x	x	x
JMJD1C	Y	UP	UP	224933_s_at	x	x			tadafil (PDE5 inhibitor)
KDM5A	Y	DOWN	UP	226371_at (and 226367_at)	x	x
LRRFIP1	Y	UP	UP	201861_s_at	x	x	x		not available
MAP3K3	Y	DOWN	DOWN	227131_at	x		x
MBNL2	Y	DOWN	DOWN	203640_at (and 1553536_at)			x	x
MEF2C	Y	UP	UP	207968_s_at	x	x	x	x	in development
MGLL	Y	DOWN	DOWN	225102_at	x	x
MIA3	Y	DOWN	DOWN	212310_at (and 212305_s_at)	x	x
MIB1	Y	DOWN	UP	224720_at (and 224725_at)	x	x
MYH10	Y	DOWN	DOWN	212372_at			x	x
NFAT5	Y	DOWN	DOWN	224984_at (and 208003_s_at)	x	x	x	x
OSBPL8	Y	DOWN	DOWN	212585_at (and 228986_at)		x	x	x
PAN3	Y	UP	UP	225563_at	x	x	x		not available
PHF21A	Y	DOWN	DOWN	203278_s_at (and 227090_at)	x	x	x
PLCH1	Y	DOWN	DOWN	214745_at	x	x		x
PMEPA1	Y	DOWN	DOWN	222449_at	x	x
PPFIBP1	Y	DOWN	UP	214374_s_at	x	x
PTPRD	Y	DOWN	DOWN	205712_at	x	x
RALGAPB	Y	DOWN	UP	221736_at	x	x
RELL1	Y	UP	DOWN	1554714_at	x	x
REV3L	Y	UP	UP	238736_at (and 208070_s_at)	x	x	x		not available
RHEB	Y	UP	DOWN	241795_at (and 201451_x_at)	x	x
RUNX3	Y	DOWN	DOWN	204198_s_at	x	x
SAMD4A	Y	UP	DOWN	215495_s_at	x	x
SATB1	Y	DOWN	UP	241365_at	x	x	x
SDC4	Y	DOWN	DOWN	202071_at	x	x	x
SEMA6A	Y	DOWN	DOWN	225660_at	x	x
SEPHS1	Y	DOWN	DOWN	208939_at (and 208941_s_at)	x	x	x	x
SETD5	Y	DOWN	DOWN	221806_s_at	x	x		x
SKIDA1	Y	UP	UP	1559265_at			x	x	not available
SLC12A6	Y	DOWN	DOWN	223596_at (and 226741_at)	x	x
SLC30A1	Y	UP	DOWN	242716_at	x	x
SLC40A1	Y	DOWN	DOWN	223044_at	x	x
SOCS2	Y	UP	UP	203373_at	x	x	x		in development
SP3	Y	DOWN	DOWN	213168_at (and 229217_at)	x	x	x
SSH2	Y	UP	DOWN	1555425_x_at (and 1554114_s_at)	x	x	x
STAT5B	Y	DOWN	DOWN	212549_at	x	x	x
STX16	Y	UP	DOWN	221638_s_at (and 221499_s_at)	x	x	x
TCF7L2	Y	DOWN	DOWN	212761_at (and 212759_s_at)	x	x
TJAP1	Y	DOWN	DOWN	47608_at (and 221857_s_at)	x	x	x	x
TMED5	Y	UP	DOWN	202195_s_at (and 1558814_s_at)	x	x
TMEM43	Y	UP	DOWN	233489_at (and 222418_s_at)	x	x	x	x
TRPS1	Y	DOWN	DOWN	222651_s_at	x	x	x
UBR3	Y	UP	DOWN	230029_x_at	x	x	x
VAPA	Y	DOWN	UP	239750_x_at	x	x
ZFYVE9	Y	UP	UP	208446_s_at	x	x			not available
ZNF395	Y	DOWN	DOWN	222536_s_at	x	x	x
Only genes deregulated in both datasets are presented. Data were analysed using GEO2R default setting (limma, Benjamini and Hochberg). TS=TargetScan. PT=PicTar
Highlighted genes: upregulated in KMT2A::AFF1+ BCP-ALL patients in both datasets.
In development: not FDA approved and/or being studied in at the preclinical stage
