# Supplementary material for: A microRNA expression signature in infant t(4;11) KMT2A::AFF1+ BCP‐ALL uncovers novel therapeutic targets
Source: Hemasphere. 2026 Apr 23;10(4):e70353. doi: 10.1002/hem3.70353 (PMC13103725; doi:10.1002/hem3.70353)
Supplement: Supplementary file 9 — Supporting Information. [file HEM3-10-e70353-s002.xlsx]

## Sheet: Feuil1
Supplemental Table 2. Overlap between the commonly deregulated 2748 genes in human KMT2A::AFF1+ leukemic blasts vs normal cells (GSE79450 and GSE79533) with miR-99b predicted target genes
MiR-99b predicted targets	Common between two datasets	GSE79450 (infant), BLAST/Normal, adjusted p-value < 0.05	GSE79533 (pediatric), BLAST/NORMAL, adjusted p-value < 0.05	Probe ID	TS-Human	TS-Mouse	PT-Human	PT-Mouse	Available drugs in the clinic?
BMPR2	Y	DOWN	DOWN	231873_at (and 209920_at)	x	x
CEP85	Y	DOWN	DOWN	228007_at	x	x
CTDSPL	Y	DOWN	DOWN	201904_s_at	x	x	x
FGFR3	Y	UP	UP	204379_s_at	x	x	x		erdafitinib (Balversa)
IGF1R	Y	DOWN	DOWN	203628_at	x	x
MBNL1	Y	UP	UP	201151_s_at	x	x	x	x	in development
MTMR3	Y	DOWN	DOWN	226956_at (and 202198_s_at)	x	x	x
PPP3CA	Y	UP	UP	202425_x_at	x	x			tacrolimus
RMND5A	Y	UP	UP	212478_at (and+A11 212482_at)	x	x			not available
SMARCD1	Y	UP	DOWN	203183_s_at	x	x
THAP2	Y	DOWN	DOWN	223588_at (and 244499_at)	x	x
ZBTB7A	Y	UP	DOWN	222082_at	x	x
ZZEF1	Y	UP	DOWN	207189_s_at	x	x	x
Only genes deregulated in both datasets are presented. Data were analysed using GEO2R default setting (limma, Benjamini and Hochberg). TS=TargetScan. PT=PicTar
Highlighted genes: upregulated in KMT2A::AFF1+ BCP-ALL patients in both datasets.
In development: not FDA approved and/or being studied in at the preclinical stage
