# Supplementary material for: A microRNA expression signature in infant t(4;11) KMT2A::AFF1+ BCP‐ALL uncovers novel therapeutic targets
Source: Hemasphere. 2026 Apr 23;10(4):e70353. doi: 10.1002/hem3.70353 (PMC13103725; doi:10.1002/hem3.70353)
Supplement: Supplementary file 10 — Supporting Information. [file HEM3-10-e70353-s007.xlsx]

## Sheet: Feuil1
Supplemental Table 3. Overlap between the commonly deregulated 2748 genes in human KMT2A::AFF1+ leukemic blasts vs normal cells (GSE79450 and GSE79533) with miR-125a-5p predicted target genes
MiR-125a-5p predicted targets	Common between two datasets	GSE79450 (infant), BLAST/Normal, adjusted p-value < 0.05	GSE79533 (pediatric), BLAST/NORMAL, adjusted p-value < 0.05	Probe ID	TS-Human	TS-Mouse	PT-Human	PT-Mouse	Available drugs in the clinic?
ABTB1	Y	UP	DOWN	226442_at (and 229162_s_at)	x	x	x	x
ANPEP	Y	DOWN	DOWN	202888_s_at	x	x	x	x
APBA1	Y	UP	UP	228101_at	x	x		x	in development
ATXN3	Y	DOWN	UP	235240_at (and 205416_s_at)	x	x		x
BMPR2	Y	DOWN	DOWN	231873_at (and 209920_at)	x	x	x
BRWD1	Y	DOWN	UP	214820_at (and 225446_at)	x	x	x	x
CASP2	Y	DOWN	DOWN	226032_at (and 209812_x_at)	x	x	x
CCNJ	Y	UP	UP	229091_s_at	x	x	x	x	in development
CDC42SE1	Y	UP	DOWN	222537_s_at	x	x	x	x
CDK19	Y	UP	DOWN	211706_s_at	x	x	x	x
CEP85	Y	DOWN	DOWN	228007_at	x	x	x
CORO2A	Y	DOWN	DOWN	205538_at	x	x	x
CREB1	Y	UP	UP	204312_x_at (and 204313_s_at)	x	x		x	in development
DAZAP2	Y	UP	UP	212595_s_at	x	x	x		not available
DCTN1	Y	UP	DOWN	211780_x_at	x	x	x
DUS1L	Y	UP	DOWN	217912_at	x	x	x	x
DUSP7	Y	DOWN	DOWN	213848_at (and 214793_at)	x	x		x
E2F3	Y	DOWN	DOWN	203693_s_at (and 203692_s_at)	x	x	x
ESRRA	Y	UP	DOWN	1487_at	x	x	x	x
FBXW4	Y	UP	DOWN	221519_at	x	x	x	x
FOXN3	Y	DOWN	DOWN	222494_at (and 229237_s_at)	x	x	x
GLS	Y	DOWN	DOWN	203157_s_at	x	x	x
GOPC	Y	DOWN	UP	225022_at	x	x		x
GRSF1	Y	DOWN	UP	201501_s_at	x	x	x
GTPBP2	Y	UP	DOWN	221050_s_at	x	x	x	x
HIC2	Y	UP	DOWN	216911_s_at (and 212965_at)	x	x	x	x
IL16	Y	DOWN	DOWN	209828_s_at	x	x	x	x
IMPAD1	Y	UP	UP	218516_s_at	x	x	x		not available
IP6K1	Y	DOWN	DOWN	212439_at	x	x		x
ITGB3	Y	DOWN	DOWN	204627_s_at	x	x	x
KHNYN	Y	DOWN	DOWN	212356_at	x	x		x
KLF13	Y	UP	DOWN	219878_s_at	x	x	x
KLF3	Y	DOWN	DOWN	225133_at (and 219657_s_at)	x	x	x
LOXL1	Y	DOWN	DOWN	203570_at	x	x	x	x
MAF	Y	DOWN	DOWN	209348_s_at	x	x		x
MAP3K11	Y	DOWN	DOWN	203652_at	x	x	x
MAPK14	Y	DOWN	DOWN	202530_at (and 210449_x_at)	x	x	x	x
MCL1	Y	UP	DOWN	200796_s_at	x	x	x	x
MEF2D	Y	UP	DOWN	203004_s_at	x	x	x
MKNK2	Y	UP	DOWN	223199_at	x	x	x	x
MSRB3	Y	DOWN	DOWN	225790_at	x	x		x
MTMR3	Y	DOWN	DOWN	226956_at (and 202198_s_at)	x	x	x
NIN	Y	DOWN	DOWN	225921_at (and 234299_s_at)	x	x	x
NRM	Y	UP	DOWN	225592_at	x	x	x	x
ORC2	Y	DOWN	UP	235423_at (and 204853_at)	x	x		x
PAPOLA	Y	UP	UP	212720_at	x	x	x		not available
PDE7A	Y	DOWN	UP	230444_at (and 223358_s_at)	x	x		x
PHC2	Y	DOWN	DOWN	200919_at	x	x	x	x
PHF20	Y	DOWN	DOWN	1569906_s_at (and 209423_s_at)	x	x	x
PLAGL1	Y	DOWN	DOWN	209318_x_at (and 207002_s_at)	x	x	x
PLXNA1	Y	UP	DOWN	221537_at (and 1558140_at)	x	x	x
PPP2R5C	Y	UP	UP	214083_at (and 201877_s_at)	x	x	x		LB-100
PPAT	Y	DOWN	UP	209434_s_at (and 209433_s_at)	x	x	x
PPP1CA	Y	UP	DOWN	200846_s_at	x	x	x	x
PTPN18	Y	UP	DOWN	203555_at	x	x	x	x
RAB3D	Y	DOWN	DOWN	225001_at (208466_at)	x	x	x
RAB8B	Y	DOWN	DOWN	226633_at	x	x		x
RAPGEF5	Y	UP	DOWN	1561269_at	x	x	x
RASGEF1A	Y	DOWN	DOWN	230563_at (and 242917_at)	x	x	x
RBM24	Y	UP	UP	235004_at	x	x	x		not available
RBM38	Y	UP	DOWN	212430_at	x	x	x
RHOT2	Y	UP	DOWN	222131_x_at	x	x	x
RNF144B	Y	DOWN	DOWN	228153_at	x	x	x
RPS6KA1	Y	UP	DOWN	203379_at	x	x	x	x
SEMA4D	Y	DOWN	DOWN	228891_at	x	x	x	x
SGPL1	Y	DOWN	DOWN	212321_at	x	x	x
SIRT7	Y	UP	DOWN	218797_s_at	x	x	x	x
SLC38A9	Y	DOWN	UP	235241_at	x	x	x
SLC7A1	Y	DOWN	DOWN	212295_s_at (and 206566_at)	x	x	x
SLC7A6	Y	UP	DOWN	203579_s_at (and 203578_s_at)	x	x	x	x
SMURF1	Y	UP	DOWN	215458_s_at	x	x		x
SP1	Y	DOWN	DOWN	224754_at (and 224760_at)	x	x	x
ST6GAL1	Y	UP	DOWN	214971_s_at	x	x	x
STARD13	Y	UP	UP	242686_at	x	x	x	x	in development
TAZ	Y	UP	DOWN	37278_at	x	x	x	x
TBC1D1	Y	UP	DOWN	1569566_at (and 214013_s_at)	x	x	x	x
TGOLN2	Y	UP	DOWN	203833_s_at	x	x	x
TLK2	Y	DOWN	DOWN	212997_s_at (and 212986_s_at)	x	x	x	x
TNFSF4	Y	DOWN	UP	207426_s_at	x	x	x	x
TRAPPC6B	Y	DOWN	UP	225537_at	x	x		x
TRPS1	Y	DOWN	DOWN	222651_s_at	x	x	x
UBE2L3	Y	UP	DOWN	200682_s_at (and 200683_s_at)	x	x	x
USP38	Y	DOWN	DOWN	223288_at (and 241375_at)	x	x	x	x
WDR1	Y	UP	DOWN	200611_s_at	x	x	x	x
WIPF2	Y	DOWN	DOWN	231251_at	x	x		x
YES1	Y	DOWN	DOWN	202932_at	x	x	x	x
ZBTB47	Y	UP	DOWN	234338_s_at	x	x	x
ZBTB7A	Y	UP	DOWN	222082_at	x	x	x
ZFP62	Y	DOWN	UP	227796_at	x	x	x	x
ZFYVE1	Y	DOWN	DOWN	223387_at (and 223388_s_at)	x	x	x	x
Only genes deregulated in both datasets are presented. Data were analysed using GEO2R default setting (limma, Benjamini and Hochberg). TS=TargetScan. PT=PicTar
Highlighted genes: upregulated in KMT2A::AFF1+ BCP-ALL patients in both datasets.
In development: not FDA approved and/or being studied in at the preclinical stage
