# Supplementary material for: A microRNA expression signature in infant t(4;11) KMT2A::AFF1+ BCP‐ALL uncovers novel therapeutic targets
Source: Hemasphere. 2026 Apr 23;10(4):e70353. doi: 10.1002/hem3.70353 (PMC13103725; doi:10.1002/hem3.70353)
Supplement: Supplementary file 11 — Supporting Information. [file HEM3-10-e70353-s003.xlsx]

## Sheet: Feuil1
Supplemental Table 4. Pearson’s correlation from the SJ infant data
query	ref	R	p	n	P_adj
CA5B	IRX1	-0.62227077	0.007641894	17	0.02292568
PPP3CA	IRX1	0.40847757	0.103558038	17	0.15533706
PPP2R5C	IRX1	-0.08861761	0.735201038	17	0.73520104
CA5B	HOXA9	0.51614466	0.033920116	17	0.06784023
PPP3CA	HOXA9	-0.63569329	0.006094701	17	0.02292568
PPP2R5C	HOXA9	0.36535399	0.149283177	17	0.17913981
Exploratory associations were assessed using Pearson correlation on variance-stabilized expression values, with p-values adjusted for multiple testing using the Benjamini–Hochberg false discovery rate.
