# Supplementary material for: A microRNA expression signature in infant t(4;11) KMT2A::AFF1+ BCP‐ALL uncovers novel therapeutic targets
Source: Hemasphere. 2026 Apr 23;10(4):e70353. doi: 10.1002/hem3.70353 (PMC13103725; doi:10.1002/hem3.70353)
Supplement: Supplementary file 12 — Supporting Information. [file HEM3-10-e70353-s008.xlsx]

## Sheet: Feuil1
Supplemental Table 5. Patient information for in vivo drug studies.
Application	Leukemia phenotype	Age at diagnosis	Cytogenetics	Cell source
Figure 6D-F, Supplemental Figure S5G,H	Pro-B ALL	5 months	t(4;11)	BM
Figure 5H	Pro-B ALL (multiple relapse)	1 year	t(4;11)	BM
Figure 6G-I, Supplemental Figure S6A,B	Pro-B ALL	3.5 months	t(4;11)	PB
