# Supplementary material for: A microRNA expression signature in infant t(4;11) KMT2A::AFF1+ BCP‐ALL uncovers novel therapeutic targets
Source: Hemasphere. 2026 Apr 23;10(4):e70353. doi: 10.1002/hem3.70353 (PMC13103725; doi:10.1002/hem3.70353)
Supplement: Supplementary file 13 — Supporting Information. [file HEM3-10-e70353-s013.xlsx]

## Sheet: Feuil1
Supplemental Table 6. Primers
Name	Species	Sequence (5' to 3')	Purpose
hCA5B.Guide1.F	Human	CACCGTCCGAGATTCATGCCAGCGAGG	Cloning
hCA5B.Guide1.R	Human	AAACCCTCGCTGGCATGAATCTCGGAC	Cloning
hCA5B.Guide2.F	Human	CACCGGAACAGTGCGATTCATCAGTGG	Cloning
hCA5B.Guide2.R	Human	AAACCCACTGATGAATCGCACTGTTCC	Cloning
hPPP3CA.Guide2.F	Human	CACCGTTGTCGACGACCGACAGGGTGG	Cloning
hPPP3CA.Guide2.R	Human	AAACCCACCCTGTCGGTCGTCGACAAC	Cloning
hPPP3CA.Guide3.F	Human	CACCGCGACCGACAGGGTGGTGAAAGG	Cloning
hPPP3CA.Guide3.R	Human	AAACCCTTTCACCACCCTGTCGGTCGC	Cloning
hPPP2R5C.Guide1.F	Human	CACCGACGGGAGCGGAATTTGACCCGG	Cloning
hPPP2R5C.Guide1.R	Human	AAACCCGGGTCAAATTCCGCTCCCGTC	Cloning
hPPP2R5C.Guide3.F	Human	CACCGTCCGCTCCCGTAGGATTGGAGG	Cloning
hPPP2R5C.Guide3.R	Human	AAACCCTCCAATCCTACGGGAGCGGAC	Cloning
hCA5B-UTR-XbaI.F	Human	CATGTCTAGAAGGCTGGTCTTGAACTCCTG	Cloning
hCA5B-UTR-XbaI.R	Human	CATGTCTAGAGGGAAGACGGGATAGCTCTT	Cloning
hPPP3CA-UTR-XbaI.F	Human	CATGTCTAGACTGTTCTGTCATGTGCCACA	Cloning
hPPP3CA-UTR-XbaI.R	Human	CATGTCTAGACGGACTCAGTGGAAGGATGA	Cloning
hPPP2R5C-UTR-XbaI.F	Human	CATGTCTAGAGCGAGGATGACGTTTAGTGG	Cloning
hPPP2R5C-UTR-XbaI.R	Human	CATGTCTAGAGTACCAGAGCTGCACAAGGA	Cloning
VECP-F-219 (genotyping)	Mouse	CCCAGGCTGACCAAGCTGAG	Genotyping
Cre-R107 (genotyping)	Mouse	GCCTGGCGATCCCTGAACATG	Genotyping
KMT2A non-inverted (genotyping)	Mouse	TCGCCTTCTTGACGAGTTCT	Genotyping
KMT2A intron 10 (genotyping)	Mouse	ATGATGCCACTGTGCTGTGT	Genotyping
Kmt2a::AFF1.F	Mouse	agtgggcatgtagagggatc	RT-qPCR
Kmt2a::AFF1.R	Mouse	atggctcagctgtactaggc	RT-qPCR
Meis1.F	Mouse	attcacactgctggagacgc	RT-qPCR
Meis1.R	Mouse	cgtcgtacctttgcgccatc	RT-qPCR
Hoxa9.F	Mouse	ccacgcttgacactcacact	RT-qPCR
Hoxa9.R	Mouse	cagccgggttattgggatcg	RT-qPCR
Bcl2.F	Mouse	ggaggctgggatgcctttgt	RT-qPCR
Bcl2.R	Mouse	acttgtggcccaggtatgc	RT-qPCR
Ca5b.F	Mouse	AGGAACCGAGCCTTACCTCC	RT-qPCR
Ca5b.R	Mouse	TCCATCGGATGTTGATGGGTG	RT-qPCR
Ppp3ca.F	Mouse	GGTGGTGAAAGCCGTTCCA	RT-qPCR
Ppp3ca.R	Mouse	CTTTCTTCCAGCCTGCCCTC	RT-qPCR
Ppp2r5c.F	Mouse	AGCGAATCCCCAGTATGCAG	RT-qPCR
Ppp2r5c.r	Mouse	TTCAGCTCCTTCTGTGCCTG	RT-qPCR
KMT2A::AFF1.F	Human	ACAGAAAAAAGTGGCTCCCCG	RT-qPCR
KMT2A::AFF1.R	Human	TATTGCTGTCAAAGGAGGCGG	RT-qPCR
MEIS1.F	Human	GGTACTGATGCGAGTGCAGA	RT-qPCR
MEIS1.R	Human	GGTACTGATGCGAGTGCAGA	RT-qPCR
HOXA9.F	Human	AAAAACAACCCAGCGAAGGC	RT-qPCR
HOXA9.R	Human	GGGTTATTGGGATCGATGGGG	RT-qPCR
BCL2.F	Human	AGGCTGGGATGCCTTTGTGG	RT-qPCR
BCL2.R	Human	TTTGTTTGGGGCAGGCATGT	RT-qPCR
BACTIN.F	Human	CCGTTCCGAAAGTTGCCTTTT	RT-qPCR
BACTIN.R	Human	ATCATCCATGGTGAGCTGGC	RT-qPCR
CA5B.F	Human	CTTCAAGCCTCTCCAGGCAA	RT-qPCR
CA5B.R	Human	CCAGAGTGGATGCAAGGCTC	RT-qPCR
PPP3CA.F	Human	GGAGATGTCCGAGCCCAAG	RT-qPCR
PPP3CA.R	Human	TGGAACAGCTTTCACCACCC	RT-qPCR
PPP2R5C.F	Human	AATAAAGCGGGCAGCAGGAT	RT-qPCR
PPP2R5C.R	Human	TCAGCAGGAGGAACATCTCG	RT-qPCR
