# Supplementary material for: A microRNA expression signature in infant t(4;11) KMT2A::AFF1+ BCP‐ALL uncovers novel therapeutic targets
Source: Hemasphere. 2026 Apr 23;10(4):e70353. doi: 10.1002/hem3.70353 (PMC13103725; doi:10.1002/hem3.70353)
Supplement: Supplementary file 14 — Supporting Information. [file HEM3-10-e70353-s012.xlsx]

## Sheet: Feuil1
Supplemental Table 7. Average expression and Fold change in microRNA expression across our cell lines and experiments
Primary cells (patient and human FL)	Blast (diagnosis)	Non-blast (remission)	hFL CD34-CD20+	hFL CD34- CD56+	hFL HSC	hFL MPP	hFL LMPP	hFL pre-pro-B	hFL pro-B	hFL CD34- CD33+	hFL CD34- CD3+	Range of fold change
MiR-194 Expression (average)	1.73769e-05	0.00108	0.00403667	0.00331367	0.183668	0.000281863	1.3509	3.70053	3.18896	422.217	474.039	62,15-27279797,3
MiR-194 Fold change (control cells/blast)	1	62.1514	232.3	190.694	10569.7	16.2206	77740.9	212957	183517	2.42976e+07	2.72798e+07
MiR-99b Expression (average)	1.38462e-05	0.001164	0.00362273	1.77667e-05	0.0112263	0.00512871	0.0004255	0.00784025	0.00820675	1.21551	0.0285243	1,28-87787,07
MiR-99b Fold change (control cells/blast)	1	84.0667	261.642	1.28315	810.791	370.407	30.7306	566.24	592.71	87787.1	2060.09
MiR-125a-5p Expression (average)	1e-08	0.0002944	6.27267e-05	8.99e-05	0.000339333	0.000263758	0.00048	0	0.000928	0.000188	0	18800-33933
MiR-125a-5p Fold change (control cells/blast)	1	29440	6272.67	8990	33933.3	26375.8	48000	0	92800	18800	0
Leukemia cell lines	PER494	SEM	RS4;11	Nalm6	MV4;11	MOLM-13	Kasumi1	Nomo1	THP1			Range of fold change
MiR-194 Expression (average)	0.000204902	0.000197582	0.000762402	0.000248284	3.49077e-05	5.84785e-05	0.000133014	0.000245254	8.34605e-05			0,18-3,86
MiR-194 Fold change (cell/SEM cells)	1.03705	1	3.85866	1.25661	0.176674	0.295971	0.673207	1.24128	0.42241
MiR-99b Expression (average)	1e-06	3.54325e-05	1.71467e-05	1.11437e-05	0.000519198	0.000411799	0.00120487	0.00704238	0.00113113			0,48-198,8
MiR-99b Fold change (cell/SEM cells)	0.00282227	1	0.483927	0.314505	14.6532	11.6221	34.0047	198.755	31.9235
MiR-125a-5p Expression (average)	6.94343e-05	1.77682e-05	1.81446e-05	1.10847e-05	0.000611602	0.000694756	0.00118972	0.0043021	0.00112382			0,62-242
MiR-125a-5p Fold change (cell/SEM cells)	3.90779	1	1.02119	0.62385	34.4213	39.1012	66.9578	242.124	63.2489
SEM cells electroporated with mimic	Mimic control	Mimic 194	Mimic 99b	Mimic 125								Range of fold change
MiR-194 expression (average) 72h post-transfection	0.000403745	1.10386	0.000585508	0.000375523								0,93-2734
MiR-194 expression (cell/control) 72h post-transfection	1	2734.04	1.45019	0.9301
MiR-99b expression (average) 72h post-transfection	1e-06	1e-06	0.53583	1e-06								1-535830
MiR-99b expression (cell/control) 72h post-transfection	1	1	535830	1
MiR-125a-5p expression (average) 72h post-transfection	2.43243e-05	0	0	5.43501								0-223439
MiR-125a-5p expression (cell/control) 72h post-transfection	1	0	0	223439
SEM cells transduced with pMIRH	pMIRH	pMIRH-194	pMIRH-99b	pMIRH-125a-5p								Range of fold change
MiR-194 expression (average) 72h post-transduction	0.000656665	0.00392793	0.00072483	0.000659838								1-5,98
MiR-194 fold change (cell/pMIRH) 72h post-transduction	1	5.98163	1.1038	1.00483
MiR-99b expression (average) 72h post-transduction	0.001	0.000716643	0.0403169	0.000834598								0.7-48
MiR-99b fold change (cell/pMIRH) 72h post-transduction	1	0.716643	40.3169	0.834598
MiR-125a-5p expression (average) 72h post-transduction	0.001	0.001	0.001	0.0624829								1.0-62
MiR-125a-5p fold change (cell/pMIRH) 72h post-transduction	1	1	1	62.4829
FL LSK cells transduced with pMIRH	pMIRH	pMIRH-194	pMIRH-99b	pMIRH-125a-5p								Range of fold change
MiR-194 expression (average) 72h post-transduction	0.000227882	0.0248506	NA	NA								109
MiR-194 fold change (cell/pMIRH) 72h post-transduction	1	109	NA	NA
MiR-99b expression (average) 72h post-transduction	0.000342452	NA	0.0231519	NA								67
MiR-99b fold change (cell/pMIRH) 72h post-transduction	1	NA	67	NA
MiR-125a-5p expression (average) 72h post-transduction	0.000191722	NA	NA	0.160021								834
MiR-125a-5p fold change (cell/pMIRH) 72h post-transduction	1	NA	NA	834
Rescue mice (NSG mice transplanted with SEM-overexpressing cells microRNAs)	pMIRH	pMIRH-194	pMIRH-99b	pMIRH-125a-5p								Range of fold change
MiR-194 expression (average) post-mortem	0.000799236	0.096302	0.0012434	0.000782009								0.98-120
MiR-194 fold change (cell/pMIRH) post-mortem	1	120.493	1.55573	0.978446
MiR-99b expression (average) post-mortem	0.00093524	0.00094357	0.093893	0.000387043								0.41-100
MiR-99b fold change (cell/pMIRH) post-mortem	1	1.00891	100.395	0.413844
MiR-125a-5p expression (average) post-mortem	0.00315677	0.0026073	0.00212173	0.153115								0.67-48.5
MiR-125a-5p fold change (cell/pMIRH) post-mortem	1	0.825939	0.672122	48.5039
Kmt2a-AFF1+ pMIRH-128a mouse leukemic blasts transduced with pMIRH	pMIRH	pMIRH-194	pMIRH-99b	pMIRH-125a-5p								Range of fold change
MiR-194 expression (average) 24h post-transduction	0.000937167	0.00238725	0.000926091	0.000284875								0.30-2.55
MiR-194 fold change (cell/pMIRH) 24h post-transduction	1	2.54731	0.988182	0.303975
MiR-99b expression (average) 24h post-transduction	3.71925e-05	0.000128082	0.00105027	5.77142e-05								1,55-28.4
MiR-99b fold change (cell/pMIRH) 24h post-transduction	1	3.44375	28.2388	1.55177
MiR-125a-5p expression (average) 24h post-transduction	0.000254417	0.000322975	0.0002874	0.00699192								1.13-27.4
MiR-125a-5p fold change (cell/pMIRH) 24h post-transduction	1	1.26947	1.12964	27.4821
Rescue mice (Kmt2a-AFF1+ pMIRH-128a with overexpressed microRNAs)	pMIRH	pMIRH-194	pMIRH-99b	pMIRH-125a-5p								Range of fold change
MiR-194 expression post-mortem	3.298e-05	5.388e-05	6.27929e-05	8.38667e-05								1.63-2.54
MiR-194 fold change (pMIRH-194/pMIRH) post-moterm	1	1.63372	1.90397	2.54296
MiR-99b expression post-mortem	5.85667e-05	6.868e-05	0.000165407	0.000115511								1.17-2.82
MiR-99b fold change (pMIRH-99b/pMIRH) post-moterm	1	1.17268	2.82425	1.9723
MiR-125a-5p expression post-mortem	0.0003565	0.0004337	0.000415679	0.00353156								1,16-9.91
MiR-125a-5p fold change (pMIRH-125a-5p/pMIRH) post-moterm	1	1.21655	1.166	9.90619
Reference gene for the average expression: U6 snRNA. The average value was used to calculate the fold-change
